# Supplementary material for: Bacterial Contamination of Healthcare Students’ Mobile Phones: Impact of Specific Absorption Rate (SAR), Users’ Demographics and Device Characteristics on Bacterial Load
Source: Life (Basel). 2023 Jun 8;13(6):1349. doi: 10.3390/life13061349 (PMC10301942; doi:10.3390/life13061349)
Supplement: Supplementary file 1 [file life-13-01349-s001.zip]

Archive with 1 entries (1 files):
- life-2380619-supplementary.pdf
